# Supplementary material for: Cocrystallization of Gefitinib Potentiate Single-Dose Oral Administration for Lung Tumor Eradication via Unbalancing the DNA Damage/Repair
Source: Pharmaceutics. 2023 Nov 30;15(12):2713. doi: 10.3390/pharmaceutics15122713 (PMC10747925; doi:10.3390/pharmaceutics15122713)
Supplement: Supplementary file 1 [file pharmaceutics-15-02713-s001.zip]

Archive with 1 entries (1 files):
- pharmaceutics-2690723-supplementary.pdf
